# Supplementary material for: Combining the Fragment Molecular Orbital and GRID Approaches for the Prediction of Ligand–Metalloenzyme Binding Affinity: The Case Study of hCA II Inhibitors
Source: Molecules. 2024 Jul 30;29(15):3600. doi: 10.3390/molecules29153600 (PMC11313991; doi:10.3390/molecules29153600)
Supplement: Supplementary file 1 [file molecules-29-03600-s001.zip]

Archive with 1 entries (1 files):
- molecules-3102752-supplementary.pdf
